# Supplementary material for: Control of Cattle Ticks and Tick-Borne Diseases by Acaricide in Southern Province of Zambia: A Retrospective Evaluation of Animal Health Measures According to Current One Health Concepts
Source: Front Public Health. 2018 Mar 27;6:45. doi: 10.3389/fpubh.2018.00045 (PMC5881173; doi:10.3389/fpubh.2018.00045)
Supplement: Supplementary file 1 [file Table_2.xls]

## Sheet: Info-sheet
Introduction to the NEOH evaluation tools
A systems approach to evaluate One Health
Frontiers Special Research Topic on "Concepts and experiences in framing, integration and evaluation of One Health and EcoHealth"
A blueprint to evaluate One Health
COST Action TD 1404 "Network for Evaluation of One Health"
Essential terms (Table 1 of the manuscript)
Term	Abbreviation	Explanation
Multi-disciplinary	MD	the multi-disciplinary approach is typically understood as the sequential or additive combination of ideas or methods
Interdisciplinary	ID	The interdisciplinary approach involves the integration of perspectives, concepts, theories, and methods to address a common challenge.
Transdisciplinary	TD	The transdisciplinary approach entails not only the integration of approaches, but also the creation of fundamentally new conceptual frameworks, hypotheses, and research strategies that synthesize diverse approaches and ultimately extend beyond them to transcend pre­-existing disciplinary boundaries. The term transdisciplinarity refers to scholarship that transgresses the boundaries between acade…
Sector		A sector is an area of activity aimed at benefits to society, characterised by common processes and institutions. Examples include agriculture, health, transportation, education and environment. Sub-sectors would be units within the sector; for example, in agriculture these could be livestock, crops, agro-forestry, fishing and aquaculture.
System, Social-Ecological System	SES	A system is a set of interacting, interrelated or independent components that form a complex and unified whole (27). Human made systems are usually conceived to achieve a defined aim (13). However, this may not be the case for social-ecological systems (SES), which were defined as a hierarchy of subsystems and internal variables at multiple levels analogous to organisms composed of organs, organs…
Component		Systems are composed of a set of interacting or interdependent components that form a complex whole. Components may be tangible (e.g. humans, animals, forests, lakes) or intangible (e.g. cultural behaviours, values, norms, language expressions) and are linked by interactions.
Context		The system or socio-ecological system within which the initiative is aiming to evoke change towards a health outcome.
Resource system		Resource systems are core subsystems of a social-ecological system (SES) such as forested areas, wildlife, water systems, national parks etc. We extend the idea of Ostrom and consider social systems as resource systems too, e.g. health care system, local community, food chains, etc. They “provide” or host resource units such as trees, shrubs, susceptible persons, traders, food items etc. which co…
Resource units		Resource units are product or component of the resource system and represent a link of the resource system to other components. In contrast to Ostrom, we do not differentiate between users and resource units, because users may represent a resource from e.g. a disease perspective
Governance system		Governance systems are a further core subsystem of a social ecological system and represent the system that is managing specific resource systems. In contrast to Ostrom, we do not differentiate between users and resource units, because users may represent a resource from e.g. a disease perspective.
Stakeholder		Stakeholder is “any individual, group or organisation who may affect, be affected by, or perceive themselves to be affected by a decision or activity”.
Actor		Actors are a subgroup of stakeholders such as “any individual, group or organisation who acts, or takes part” in the context of the OH initiative.
One Health	OH	OH emphasizes the commonalities of human, animal, plant, and environmental health. In this perspective, it can be regarded as an “umbrella” term that captures integrative approaches to health across these highly interlinked components.
One Health Initiative	OH initiative	Any initiative, such as research projects, developmental programs, policy, etc. that relies on the concept of OH as described above. In a generic way, a OH initiative aims at generating change in a social-ecological system (context) towards improved health of humans, animals and/or ecosystems.
		We do not refer to the pro bono Kahn-Kaplan-Monath-Woodall-Conti “One Health Initiative” at http://www.onehealthinitiative.com
Network for Evaluation of One Health	NEOH	A network funded by the European Cooperation in Science and Technology (TD1404) with the aim to enable future quantitative evaluations of OH activities and to further the evidence base by developing and applying a science-based evaluation protocol in a community of experts.
Evaluation Design		A plan for conducting an evaluation.
Scale		Identical to level. Systems are organised in hierarchical order. This hierarchy implies that different levels of the hierarchy can be in the focus of attention. As an example in the hierarchy of life, one can look at individuals, populations, communities or ecosystems, i.e. different scales of the same quality (life).
Level		Used as synonym to scale
Dimension		Systems are organised in hierarchical order. Hierarchies depend on a fundamental quality that defines this order. Examples for dimensions are life with its different organisational levels; within the semantic space (dimension) expands the hierarchy of meanings of words; within the dimension of faith various beliefs are organised within larger clusters, but also governance, time, geographical spac…
Space		Here used as synonym to dimension
Theory of change	TOC	The TOC explains all the different pathways that might lead to the desired effect of an initiative. It not only shows the outputs, outcomes and impact of an initiative, but also requires outlining (and explaining) the causal linkages. Each effect is shown in a logical relationship to all the others.
Logic model		Logic models graphically illustrate the components (inputs, activities, outputs, outcomes, impacts) of a programme in a structured, logical and sequential way.
Impact		Positive and negative, primary and secondary long-term effects produced by a development intervention, directly or indirectly, intended or unintended
Output		The products, capital goods and services which result from a OH initiative; may also include changes resulting from the intervention which are relevant to the achievement of outcomes.
Outcome		The likely or achieved short-term and medium-term effects of an OH initiative’s outputs.
Outcome mapping		An approach used for planning and assessing programmes that focus on change and social transformation. It provides a set of tools to design and gather information on the outcomes, defined as behavioural changes, of the change process.

## Sheet: a.Thinking
Evaluation of One Health thinking in One Health initiatives
Tool developed by Ilias Chantziaras (ilias.chantziaras@ugent.be), Simon Rüegg (srueegg@vetclinics.uzh.ch), Liza Rosenbaum Nielsen (liza@sund.ku.dk) in the COST Action NEOH consortium, last updated 1st December 2017
This tool can be used to evaluate the way actors and stakeholders think in and about the One Health initiative and the system in which it operates (the context) . The background description is available in the manuscript "A systems approach to evaluate One Health" (see Info-sheet for reference) or in the NEOH Handbook, Chapter 3. There are 3 preliminary and 11 scored questions to consider. For ea…
No.	Evaluation elements/questions	Short element description/explanation	Reasoning behind the score for the element / qualitative assessment	Dimensions and scales	Score	Scoring guidance
Preliminary appraisal - These elements are used further down to establish the number of dimensions and compare the initiative with the context in which it is set.
CONTEXT
P1	How strongly would the context of the initiative (system) be affected, if the dimension was excluded?	The question checks for the importance of the dimensions for the system in which the initiative operates (context). Please score the relevance of the dimension for the context (system).	See tables below	Space	1	0=no relevance 0.2=slight relevance 0.4=some relevance 0.6=relevant 0.8=high relevance 1=essential
				Time	0.2
				Life	1
				Network	0.6
				Economy	0.4
				Faith/Value	0.6
				Legislation	0.6
				Governance	0.4
INITIATIVE
P2	What importance is given to the different dimensions within the initiative? In the process for selection of the relevant dimensions the following two questions should be raised: 1) Is this dimension important for the initiative, or can it be excluded without effect on the expected and unexpected outcomes of the initiative? 2) Does the initiative have an effect on the dimension?	Assess how important each dimension is within the theory of change and the plan of the initiative.	See tables below	Space	0.8	0 =not considered 0.2 =passive recognition 0.4 =considered 0.6 =weak involvement 0.8 =strong involvement 1= essential
				Time	0.2
				Life	0.8
				Network	0.8
				Economy	0.4
				Faith/Value	0.4
				Legislation	0.5
				Governance	0.8
P3	How many scales are considered in the different dimensions of the initiative?	Name and count the scales or levels considered for each dimension. Refer to the examples above.	As listed in tables below, 8 dimensions with 5 scales each.	Space	5	Count the number of scales/levels for each dimension.
				Time	5
				Life	5
				Network	5
				Economy	5
				Faith/Value	5
				Legislation	5
				Governance	5
The scored questions - the elements below contribute to the OH Thinking score
1	How balanced is the consideration of the different dimensions by the initiative?	Assess whether the initiative has a balanced focus on the dimensions that are considered important in the theory of change. Refer to the preliminary appraisal P2.	Make your own calculation in F42	1-((number of different scores-1)/number of dimensions).	0.63	Score: 1-((number of different scores-1)/number of dimensions). A score close to zero indicates unbalanced consideration of different dimensions, whereas a score close to 1 indicates balanced consideration of different dimensions in the initiative.
2	How well does the consideration of dimensions by the initiative match the dimensions of the system in which it operates (context)?	This question aims at scoring the match between the initiative and the system (context) within which it operates. Please consider the scores from the preliminary appraisal P1 and P2 to assess the match and provide a justification for scoring.	Space: International so strong match but could have involved more countries. Time: Short time scale but ideally want longer term. Life: Whole ecosystem considered. Network: Could have benefitted from greater inter-sectorial working and more international collaboration. Economy: Economic considerations important in the feasibility of the study but not in the sustained provision of recommendations.…	Space	0.8	0 =no match 0.2=very weak match 0.4= weak match 0.6 =match 0.8 =strong match 1 =perfect match
				Time	0.2
				Life	1
				Network	0.6
				Economy	0.4
				Faith/Value	0.8
				Legislation	0.4
				Governance	0.6
	Median score of the dimensions in question 2				0.6	Median of the scores for each dimension scored in question 2.
3	How well do the number of dimensions and scales reflect an integrated approach to health?	This question aims at identifying whether the number of dimensions and the scales within those, which are considered in the approach are sufficient to consider the initiative an integrated approach. Please refer to the preliminary appraisal P3 to answer this question.	Very comprehensive		1	0= 1 dimension, 1 scale 0.2=2-3 dimensions, 1 scale 0.4=1 dimension, >1 scales 0.6=2-3 dimensions, of which one >1 scales 0.8=2-3 dimensions, few at > 1 scales 1= very comprehensive
4	What feature of the system is targeted by the initiative?	Determine what features of the system are targeted by the initiative: Events are singular, we can only react upon events. Patterns let us understand reality at a deeper level, i.e. trends, changes over time to which we can adapt. Thinking at structural level means thinking in terms of causal connections. The key to lasting, high-leverage change on how the system operates.	The initiative considered patterns and aimed to affect structures by identifying new causal connections		1	0.2=events 0.6=patterns 1=structures	System features and targets
5	Are time delays recognised in the theory of change?	Are chronological differences between different processes in the system clear in the TOC? Is is relevant/important for the impact of the initiative?	The impacts of the initiative were immediate in the avoidance of harm but delayed for institutional knowledge. The measurement of the impacts would have had to occur some time after the OHI to be able to compare incidence to that before the OHI. However, due to a clear causal pathway the impacts of the OHI were assumed. As such, there was need to recognise time delays unless an improved monitorin…		0.5	Score the consideration of delays on a scale between 0 (no consideration) and 1 (detailed time analysis).
6	How are the dynamic feedback loops of the system identified?		Due to a clear causal pathway where harm is assumed following any kind of exposure to organophosphates, feedback loops of reduced harm as a result of interventions to reduce exposure were also assumed. It was also assumed that provision of PPE and instruction on safe practices would be adhered to.		0.5	0= no loops identified 0.5= essential loops identified 1= detailed causal loop analysis
7	Where is the initiative situated in relation to the chain of events causing the problem and responding to it?	Initiatives can target different elements of the chain of events in relation to a problem in a system.	The initiative is situated at the early phase of an assumed impact pathway of exposure to organophosphates causing harm. The OHI is therefore acting to avoid negative impacts before they occur.		0.7	Systemic, adaptive solutions are scored higher than technical fixes. 0= correcting damage 0.2= containing damage 0.4= preventing damage 1= modifying the socio-ecological system, i.e. manage resources towards sustainability
8	How well does the initiative consider One Health and the three pillars of sustainability?	Sustainability relies on the three pillars of society, environment and economy. One Health integrates the aspects of human, animal, plant and environmental health.	The initiative considers human, animal and environment aspects. It considers these aspects from multiple sustainability pillars e.g. social, economic and environment		0.8	0=single pillar and aspect 0.2=one aspect 2 pillars 0.4=one aspect 3 pillars 0.6=two aspects 2 pillars 0.8=two aspects 3 pillars or 3 aspects 2 pillars 1=integrates 3 and more of each	Sustainability and socio-ecological considerations
9	To what degree does the initiative identify subsystems and interactions between them and integrate this structure in the theory of change?	Are hierarchies in socio-ecological systems acknowledged and embedded in the implementation of the initiative?	The OHI successfully identified a novel pathway of harm (subsystem) but did not investigate how this subsystem interacted with the wider system.		0.6	0 =no consideration 0.2 =essential subsystems described 0.4 =several scales described 0.8 =essential subsystems embedded 1 =several scales embedded
10	To what degree are the perspectives of stakeholders used explicitly to provide the backbone of the initiative?	Different stakeholders have different ethical, epistemological, and methodological grounding. Is this reflected in the way actors and stakeholders are considered in the initiative?	The perspectives underlying the initiative aimed to be as diverse as should be required but the delivery of this aim was limited by the expertise and scope of the programme		0.6	Score the detail of description on a scale between 0 (none) and 1 (very detailed).
11	To what degree does the initiative consider the beliefs about evidence, values about health, cultural grounding as factors affecting the theory of change?		The initiative's international and mutlidisciplinary team helped to raise awareness of the differing values and cultural grounding. An open-minded approach allowed unexpected outcomes to be identified and contributed to the success of delivery of interventions proposed by the OHI.		0.8	Score the degree of consideration on a scale between 0 (none) and 1 (strongly considered).
			Overall OH thinking score (median of scores):		0.63
	Dimensions coverage + balance	0.63
	Initiative-to-environment match	0.6
	Integrated health approach	1
	System features and targets	0.675
	Sustainability and socio-ecological considerations	0.7
	Perspectives and TOC-factors	0.7
	Supplementary Material a (ii) OH Thinking Assessment (relating to Appendix of Chapter 3 in Handbook)
	Tables showing the potential and actual scale of dimensions present in the initiative.
	Geographical Space	Scale	Reasoning
	International	Large	­ International co-operation and funding for programme
	National		­ Study and intervention targeted region of one country but the application of results could have international impact as organophosphates used in other African countries in a similar way (reference?)
	Regional (Southern Province)
	Local (Dip Tank)
	Laboratory	Small
	Time	Scale	Reasoning
	Long term (10years +)	Large	­ Intervention targeting immediate or short term impacts i.e. acute poisoning from fluid exposure or through animal-based products only
	Medium-Long term (5years)		­ Assumed long term improved health impact through reducing chronic exposure but unquantified
	Medium Term (2years)
	Short Term (6months)
	Immediate	Small
	Dimension of life	Scale	Reasoning
	Ecosystem	Large	­ Poor practices surrounding organophosphate use can impact entire ecosystems. In this case animals, humans, plants and environment were identified at risk through exposure to organophosphate e.g. soil and ground water contamination impacting local ecosystem
	Habitat
	Species population
	Individuals
	Organ system affected	Small
	Network/Organisation	Scale	Reasoning
	Inter-sectorial	Large	­ The OHI involved inter-sectorial and inter-disciplinary thinking, involving those from human health, environmental health and animal health and those from clinical and laboratory and communication backgrounds.
	Inter-institutional		­ Multilevel: Project personnel & stakeholders were vets from both countries and other staff from veterinary services (animal health workers & livestock officer, dip tank supervisors) at multiple levels - operators, field, district, province, national. Multidiscipline: Italian toxicologists, chemists, medical drs in Italian development cooperation (but in same sector). Multisectorial - expert in …
	Local-national interaction
	Regional interaction
	Research group only	Small
	Economy	Scale	Reasoning
	International economy	Large	­ Economic incentives to reduce harm from organophosphate use would most benefit the Zambian national economy
	National economy		­ Results of study could be used to impact other countries with similar issues
	Regional economy		­ International funding (Italian) for OHI
	Veterinary Clinic
	Farmer/DTO	Small
	Faith/Values	Scale	Reasoning
	Global concern	Large	­ Public concern as may suffer exposure through animal-based products, or consumables stored in reused canisters or grown on contaminated land.
	Public Concern		­ Although likely occurring in other countries the immediate impacts are not felt outside of Zambia with little milk export internationally etc.
	Government Concern
	Local concern
	Animal health sector	Small
	Legislation	Scale	Reasoning
	Worldwide policy	Large	­ National conference featured guidance for those working in dipping.
	National legislation		­ National media campaign to educate the public and farmers
	National protocols
	Regional protocols
	Individual behaviour change	Small
	Governance/Political dimension	Scale	Reasoning
	International Development/Aid	Large	­ International research and intervention team with International funding that works to improve the prosperity of a developing nation through improved health and productivity from agriculture.
	Zambian national productivity (Treasury)
	Zambian Ministry of Agriculture
	Regional cattle productivity
	Farmer cattle productivity	Small

## Sheet: b.Planning
Evaluation of planning for a One Health approach in the initiative
Tool developed by Liza Rosenbaum Nielsen (liza@sund.ku.dk) in the COST Action NEOH consortium, last updated 1st December 2017
One Health planning requires that aims, problem formulation, responsibilities, and financing are organized, regardless of organizational hierarchies, existing paradigms, sectors, and disciplines. It necessitates clarity in establishing roles, tasks, responsibilities, and competencies (including leadership, power, and authority) within the specific OH initiative.This tool can be used to evaluate p…
No.	Evaluation elements/questions	Short element description/explanation	Reasoning behind the score for the element / qualitative assessment	Score	Scoring guidance
1	Common aim(s) in initiative	Is/was the initiative planned to aim for a common overarching cross-sectoral and -disciplinary goal relevant to One Health including health, societal, environmental and/ or economic outcomes (sustainable solutions)?	The approach in the OHI matched the concerned dimensions well, but given the societal concern for human health, this sector could have played a greater role in the OHI. The problem is of relevance to people, plants, animals and the environment. The problem addressed was relatively complex in nature, with an open ended approach to identifying any harm arising from an animal health intervention. Th…	0.8	0=no common OH-relevant aim(s) 0.2=few/little common OH-relevant aim(s) 0.4=some common OH-relevant aim(s) 0.6=common and OH relevant aim(s) 0.8=highly common and OH relevant aim(s) 1=clear common and fully OH relevant aim(s)	Common aims
2	Planned organisation needed to reach common aim(s)?	Is/was the planned organisation in terms of staff positions and involvement, participating institutions, networks, communication pathways, leadership etc. of the initiative relevant and needed to achieve the stated aim(s) (i.e. is a One Health approach supported?)	As above. There was suitable expertise for the majority of elements, and this was contributed by a variety of disciplines only in some instances. The objectives of the initiative were of interest to all disciplines. The objective was able to be used for knowledge integration but this could have been capitalised on more following the end of the project period.The problem addressed was relatively c…	0.8	0=organisation not supportive of OH approach 0.2=organisation slightly supportive of OH approach 0.4=organisation somewhat supportive of OH approach 0.6=organisation supportive of OH approach 0.8=organisation highly supportive of OH approach 1=organisation fully supportive of OH approach
3	Stakeholder* identification process ('the right people heard'?)	Has a process to identify and engage all essential stakeholders (e.g. governmental, academia, industry, NGOs, general population, etc.) been used in the planning of the initiative?	Existing information used to shape the OHI proposal recognised many stakeholders affected by and interested in the external impacts of the animal health programme. Stakeholders – Farmers and families, Veterinary clinics and DTOs, animal and environmental health sector in Zambia under Ministry of Agriculture, human health sector- local hospitals and clinics, National and International Governments …	0.8	0=no identification process 0.2= minor identification process 0.4= identification process partly used 0.6= reasonable identification process used 0.8= highly relevant identification process used 1= perfect identification process used	Stakeholder and actor engagement
4	Actor** identification process ('the right people involved'?)	Has a process to identify and involve essential actors (including governmental, industry, health units, professionals, technicians, etc.) been described and followed in the planning of the initiative? Do/did the initiative consider the influence of the experiential history of the actors on the understanding of the system? Are/were motivations and aversions of actors explained based on their histo…	Many of these stakeholders were involved in the OHI but there could have been greater involvement from human and environmental health throughout. Disciplines involved met the needs to the OHI and resulted in identification of unexpected outcomes.	0.6	0=no identification process 0.2= minor identification process 0.4= identification process partly used 0.6= reasonable identification process used 0.8= highly relevant identification process used 1= perfect identification process used
5	Planning of engagement of stakeholders, use of stakeholder input and effect on stakeholder perceptions	How is/was the stakeholder engagement planned to ensure a One Health approach in the working and organisation of the initiative aiming to achieve the stated objectives and One Health outcomes? Does/did the initiative contain a mechanism to change methods or gage involvement of new actors, based on stakeholder analysis or feedback? How does/did the knowledge of stakeholders feed back into the gove…	Many of these stakeholders were involved in the OHI but there could have been greater involvement from human and environmental health throughout.	0.6	0=no stakeholder engagement, no feedback 0.2=little stakeholder engagement, e.g. questionnaires 0.4=some stakeholder engagement, e.g. workshops 0.6=reasonable stakeholder engagement, e.g. participation in implementation 0.8=high level of stakeholder engagement, e.g. participation in planning 1=very strong stakeholder engagement, e.g. participation in planning and adjustments throughout initiative
6	Is the initiative built on an iterative process?	Does the initiative allow for 'underway'-corrections in planned activities or organisation in relation to its theory of change? To what degree does the initiative revisit, assess and revise decisions and opinions iteratively, and are these plans reasonable in relation to the time dimensions in the system and theory of change?	There was scope for adaptation throughout the programme but this was not formalised into a planned process. There was the opportunity revisit, assess and revise decisions during regular meetings at all levels and at the annual conference but a more prescirbed revision process may have been beneficial.	0.6	Score the iteration frequency on a scale between 0 (no reassessments) and 1 (very frequent reassessment/reassessment sensibly distributed in relation to the relevant time dimensions).	Self-assessment and plan revisions
7	How appropriate is the time and budget allocated for self-assessment?	Score the adequacy of the time and budget	There was no specific time or budget allocated for self-assessment, but regular meetings organised between stakeholders had an element of self-asseessment which could have informed the future direction of the programme.	0.5	Score the adequacy of the time and budget on a scale between 0 (no time or budget) and 1 (adquate).
8	Planning of ressource allocation for specific objectives directed towards One Health outcomes: Specific objective no. 1 (the objectives are to be defined by the evaluators)	How well did the planning of tasks and ressources to fulfill these tasks match for this objective of the One Health initiative? Did this planning and ressource allocation underpin achievement of the objective and hence anticipated OH-outcomes?	Task: Occupational risk assessment. Stakeholder: DTOs, Farmers. Responsibility: Italian project vets (2), toxicologist(1) and 1 Zambian livestock officer. Authority: Veterinary staff had authority to interact with local dipping staff and farmers. One Italian vet had training in occupational health. Toxicologist working on sample testing. Means: Direct observations, discussion & interviews with st…	0.6	0 = planning and ressources not supportive 0.2 = planning and ressources slightly supportive 0.4 = planning and ressources somewhat supportive 0.6 = planning and ressources supportive 0.8 = planning and ressources higly supportive 1 = planning and ressources fully supportive	Objective 1
9	Planning of ressource allocation for specific objectives directed towards One Health outcomes: Specific objective no. 2 (the objectives are to be defined by the evaluators)	How well did the planning of tasks and ressources to fulfill these tasks match for this objective of the One Health initiative? Did this planning and ressource allocation underpin achievement of the objective and hence anticipated OH-outcomes?	Task: Environmental risk assessment. Stakeholder: Local ecosystem. Responsibility: Vets and toxicologist. Authority: Toxicologist had good understanding of the active ingredients of the product and residues on the container (and fluids stored in the reused containers) but was not expert in how this interacted with the environment. Means: Direct observation, discussion & interviews with stakeholde…	0.8	0 = planning and ressources not supportive 0.2 = planning and ressources slightly supportive 0.4 = planning and ressources somewhat supportive 0.6 = planning and ressources supportive 0.8 = planning and ressources higly supportive 1 = planning and ressources fully supportive	Objective 2
10	Planning of ressource allocation for specific objectives directed towards One Health outcomes: Specific objective no. 3 (the objectives are to be defined by the evaluators)	How well did the planning of tasks and ressources to fulfill these tasks match for this objective of the One Health initiative? Did this planning and ressource allocation underpin achievement of the objective and hence anticipated OH-outcomes?	Task: Dissemination of risk behaviour information. Stakeholder: Public. Responsibility: Vets and media experts in civil service. Authority: Veterinary staff had authority to interact with farmers and deliver advice around the use of animal treatments. Means: Communication of environmental risks and need of PPE was targeted at local staff. To general public was by experts in media with veterinary …	1	0 = planning and ressources not supportive 0.2 = planning and ressources slightly supportive 0.4 = planning and ressources somewhat supportive 0.6 = planning and ressources supportive 0.8 = planning and ressources higly supportive 1 = planning and ressources fully supportive	Objective 3
11	Planning of ressource allocation for specific objectives directed towards One Health outcomes: Specific objective no. 4 (the objectives are to be defined by the evaluators)	How well did the planning of tasks and ressources to fulfill these tasks match for this objective of the One Health initiative? Did this planning and ressource allocation underpin achievement of the objective and hence anticipated OH-outcomes?	Task: Prevention of harm from exposure. Stakeholder: DTO, Vets. Authority: Veterinary staff had authority to interact with dip tank staff. Vets were not ideal candidates to engage with the local medical centres. Means: Distribution and instruction for use of: Personal protective equipment for dip tank staff, and distribution of antidote to local medical centres.	0.6	0 = planning and ressources not supportive 0.2 = planning and ressources slightly supportive 0.4 = planning and ressources somewhat supportive 0.6 = planning and ressources supportive 0.8 = planning and ressources higly supportive 1 = planning and ressources fully supportive	Objective 4
12	Planning of ressource allocation for specific objectives directed towards One Health outcomes: Specific objective no. 5 (the objectives are to be defined by the evaluators, more than 5 are possible - please insert rows below accordingly and update cell E17 and the graph below)	How well did the planning of tasks and ressources to fulfill these tasks match for this objective of the One Health initiative? Did this planning and ressource allocation underpin achievement of the objective and hence anticipated OH-outcomes?	Annual conference had a veterinary focus and information relevent to occupational health was delivered by animal health professionals to thiose working at the dip tanks. Ideally this informaiton should have been delivered by someone with expertise in occupational health. However, vets had authority within this group.	0.6	0 = planning and ressources not supportive 0.2 = planning and ressources slightly supportive 0.4 = planning and ressources somewhat supportive 0.6 =planning and ressources supportive 0.8 = planning and ressources higly supportive 1 = planning and ressources fully supportive	Objective 5
			Overall OH planning score (median of all scores):	0.6
* For the definition of "Stakeholders" please refer to the table in the Info-sheet
** For the definition of "Actors" please refer to the table in the Info-sheet
	Evaluation of planning and ressource allocation towards
		In the initiative:
	Title (can be changed):	Evaluation of planning and ressource allocation towards One Health outcomes
	Common aims	Common aims	0.8
	Stakeholder and actor engagement	Stakeholder and actor engagement	0.666667
	Self-assessment and plan revisions	Self-assessment and plan revisions	0.6
	Objective 1	Objective 1	0.6
	Objective 2	Objective 2	0.8
	Objective 3	Objective 3	1
	Objective 4	Objective 4	0.6
	Objective 5	Objective 5	0.6

## Sheet: c.Working
Evaluation of One Health-working approach in the initiative
Tool developed by Sandra Buttigieg (sandra.buttigieg@um.edu.mt) and Simon Rüegg (srueegg@vetclinics.uzh.ch)and adjusted by Liza Rosenbaum Nielsen (liza@sund.ku.dk) and Anaïs Léger in the COST Action NEOH consortium, last updated 1st December 2017
This tool can be used to evaluate the interdisciplinary and participatory (i.e. transdisciplinary) engagement in One Health initiatives. Transdisciplinarity relies on appropriate leadership and management to promote strategic dialogue and shared decision-making, which in turn will foster a non-hierarchical relationship between the different disciplines and members within the team. It must also al…
No.	Evaluation elements/questions	Short element description/explanation	Reasoning behind the score for the element / qualitative assessment	Score	Scoring guidance
Preliminary appraisal						Broadness of initiative
P1	Is transdisciplinarity required to solve this problem? And what are the benefits of using a transdisciplinary approach in the initiative rather than conventional/disciplinary approaches?	This question checks for the relevance of an integrated approach and requests arguments for the relevance.	Multi-sector impacts of the original animal health interventions called for an integrated approach.	0.8	Score the need for transdisciplinarity on a scale between 0 (not required) and 1 (cannot be achieved without). Note this score is not counted into the overall scoring system.
Assessing broadness aspects of the initiative
1	How diverse are/were the disciplines, methods, scales of analysis and/or social actors involved? Enumerate all disciplines, methods, dimensions and scales of analysis considered, as well as the social actors involved, as they were introduced in the OH Thinking.	The question further distinguishes the purpose of a case study within the classes “fundamental understanding” and “problem solving”. A high diversity is typical for “systemic understanding” and “wicked problem solving”. For details see Bob Williams; Sjon van ’t Hof. Wicked Solutions : A Systems Approach to Complex Problems. 2016, Lulu CH. Available at: http://www.lulu.com/shop/bob-williams-and-sj…	There was only intermediate diversity in the disciplinary contribution to the OHI, as this was mainly driven by those from the animal health and agriculture sectors.	0.5	Score the diversity on a scale between 0 and 1, with 0 = very homogeneous project (e.g. only natural science, no interdisciplinarity, no participation: laboratory experiment), 0.5 intermediate diversity (e.g. two disciplines or two sectors, primarily natural or primarily social science, government agency and academia: disease surveillance in a food chain), 1 high diversity (e.g. participatory epi…
2	To what extent is/was the non-scientific community involved during the execution of the initiative?	This question aims at differentiating inter/multidisciplinary from transdisciplinary projects	A non-science community was consulted to develop solutions in the form of media resources for education. A mainly science-based community was instrumental for identifying and solving occupational risks.	0.6	No, score = 0; community is consulted for problem definition, score 0.3; community is also consulted to develop solutions, score 0.6; community contributes to monitoring, implementation and/or decision-making, score =1.
3	To what extent is/was cross-sectorial involvement present during the execution of the initiative?	This question aims to identify whether the initiative applies cross-sectorial principles.	Three sectors involved in the OHI.	1	One sector involved, score 0; two sectors involved, score 0.3; three sectors involved, score 0.9; more sectors involved, score 1.
Assessing integration and collaboration
4	To what extent do/did the different disciplines work together?	The question probes for experience of interdisciplinary/transdisciplinary working.	The decision-making, development of aims were mainly performed by those within the animal health sector but with regular input from those outside of this sector in the ISS Rome and Zambian Civil service.	0.5	(i) Are meetings with all disciplines (face-to-face or virtual) held frequently? (ii) Are aims and objectives shared and clear to all? (iii) Is there joint decision-making? Score: 0= none of the above; 0.3=one of the above; 0.6=two of the above; 1=all of the above	Collaboration
5	How is interaction between people organised to foster collaboration across the initiative?	Are there face-to-face interactions across the initiative? If yes, how frequent are these interactions? If not, what is done to overcome potential misunderstandings, lack of information and collaboration.	Regular planned meetings were held	0.5	Score the level of interaction to encourage collaboration on a scale between 0 and 1, with for example no interaction/no collaboration, score =0; little or rare interaction, score = 0.2; quarterly meetings/Skype meetings, score 0.6; monthly planned in-person meetings, score 0.8; spontaneous frequent in-person meetings, score 1.
6	Are/were there power (i.e. academic or disciplinary dominance) or gender imbalances within the initiative, which risk biasing the process?	This question probes for dominance of one discipline over the rest.
	(i) Across disciplines	Are/were some disciplines involved in initiative dominating?	Vets performing much of the research despite there being apublic health or risk assessment focus	0.6	Power clustering, uneven power distribution, for each score 0; strong empowerment of all participants, score =1.	Transdisciplinary balance
	(ii) Across sectors	Are/were some sectors involved in initiative dominating?	Animal health sector lead despite primary impacts being in human or environmental health.	0.4	Power clustering, uneven power distribution, for each score 0; strong empowerment of all participants, score =1.
	(iii) Across ethnicities	Is/was there an imbalance in ethnicities of participants?	Many actors from outside Zambia but meeting under the tree etc helped to capture input across social classes to a certain extent	0.6	Power clustering, uneven power distribution, for each score 0; strong empowerment of all participants, score =1.	Cultural and social balance
	(iv) Across social classes	Is/was there an imbalance in social classes involved?	Many actors from outside Zambia but meeting under the tree etc helped to capture input across social classes to a certain extent	0.6	Power clustering, uneven power distribution, for each score 0; strong empowerment of all participants, score =1.
	(v) Across gender	Is/sas there an imbalance in gender of participants?	Majority male actors	0.1	Power clustering, uneven power distribution, for each score 0; strong empowerment of all participants, score =1.
	(vi) Cultural issues	This question looks for contexts which may inhibit the success (Issues may include , mobbing, unequal task distribution based on traditions, paternalistic behaviour, war, instability, poverty etc.)	Cultural issues couls have affected some elements of the OHI such as gender of staff and farmers, funding and specialist knowledge to complete some elements of the OHI.	0.6
	(vii) Religious issues	This question looks for religious issues which may inhibit the success	No religious issues affected the OHI	1	Power clustering, uneven power distribution, for each score 0; strong empowerment of all participants, score =1.
Assessing flexibility and adaption
7	How likely is reflection going to feed back into corrective action within the initiative?	The question assess whether the initiative will connect reflection and action.	There was adaptation at individual, team and institutional level when the findings of the risk assessment stage were formulated into a campaign to reduce harm. The reflections made shaped the direction of future intervention strategies.	1	Score the likelihood on a scale from 0 to 1 with no feedback, score =0, feedback without action, score =0.3, feedback and defined action pathway, score =1.	Flexibility and adaptation
8	How flexible is the project design and timeline to respond to internal or external changes at short-term?	The question checks for feasibility of project design and timeline in the short-term.	There was some flexibility in the project design and timeline in the short term.	0.8	Score the flexibility on a scale from 0 to 1, with 0 no flexibility, 1 high flexibility
9	How flexible is the project design and timeline to respond to internal or external changes at mid-term?	The question checks for feasibility of project design and timeline in the medium term.	There was some flexibility in the project design and timeline in the mid- term but this was limited as cattle dipping continued in a seasonal pattern independently to the OHI	0.5	Score the flexibility on a scale from 0 to 1, with 0 no flexibility, 1 high flexibility
10	How flexible is the project design and timeline to respond to internal or external changes at long-term?	The question checks for feasibility of project design and timeline in the long-term.	There was some flexibility in the project design and timeline but this could have extended to allow collection of data on compliance with recommended interventions to reduce harm.	0.1	Score the flexibility on a scale from 0 to 1, with 0 no flexibility, 1 high flexibility
			Overall OH working score (median of all scores):	0.6
	Evaluation of working towards One Health outcomes in the initiative
	Broadness of initiative	0.7
	Collaboration	0.5
	Transdisciplinary balance	0.5
	Cultural and social balance	0.58
	Flexibility and adaptation	0.6

## Sheet: d.Sharing
Evaluation of information and data sharing in One Health initiatives
Tool developed by Liza Rosenbaum Nielsen (liza@sund.ku.dk), Luís do Carmo and Kevin Queenan the COST Action NEOH consortium, last updated 1st December 2017
This tool can be used to evaluate the extent and methods of information and data sharing infrastructures in One Health initiatives. It does NOT cover sharing of resources (e.g. budget, staff, facilities), which is assessed in the 'working- tool'. The background description is available in the manuscript "A systems approach to evaluate One Health" (see Info-sheet for reference) or in the NEOH Hand…
No.	Evaluation elements/questions	Short element description/explanation	Reasoning behind the score for the element / qualitative assessment	Score
1	Internal mechanisms for sharing general information/awareness	Does the initiative have appropriate mechanisms in place to facilite sharing of information within the initiative and are these used? (E.g. newsletters, workshops, reports available to all, results getting published, online information sharing platform…...)	Frequent meetings between Zambian field staff routninely (~monthly) and with provincial Zambian staff but meeting with national Zambia staff was ~ 6monthly. Yearly mission from Rome (laboratory staff, development cooperation staff). Information sharing between members within the initiative was inconsistent, during field work there was higher data sharing but there were irregular formal pathways f…	0.5	General information/awareness sharing
2	External mechanisms for sharing general information/awareness	Does the initiative have appropriate mechanisms in place to facilite sharing of information outside the initiative and are these used? (E.g. newsletters, workshops, seminars/conferences, reports available to all, results getting published, online information sharing platform…...)	The incorporation of the OHI findings into an annual conference for stakeholders facilitated external information sharing. Information was also shared externally with the public through media campaigns using varied media forms.	1
3	Resources for sharing	Have resources been allocated to facilitate and ensure necessary data and information sharing?	Resources to facilitate the annual conference and media campaign were allocated adequately. There could have been greater engagement with the medical centres.	0.8
4	Data/information quality	Are mechanisms/procedures in place to ensure data quality to allow sharing, e.g. data completeness, error-checking and correction of errors, clear and accurate descriptions of variables and of aggregations/calculations, documentation available.	Data gathered and published during the risk assessment phase was peer reviewed and deemed acceptable. Data regarding the OHI impact was not gathered formally and was therefore only anecdotal.	0.2	Data and information sharing
5	Data/information storage and accessiblity	Are mechanisms/procedures in place to ensure safe and appropriate data storage (e.g. type of software, server, backup) with safe accessiblity to facilitate sharing? (e.g. is extraction of data feasible without access without data managers, or are expert managers readily available for extraction of data, is the process of data extraction bureaucratic/ cumbersome/overly time-consuming?)	Medical records and number of dips performed by each regional vet clinic was not recorded or stored. There were no provisions in place for storage of data where collected. Data was not easily accessible, but this may have been affected by the retrospective nature of the case study. There were no provisions in place for future accessibility of data where collected.	0.2
6	Data/information sharing	Have appropriate (e.g. formal/written/signed) agreements been made concerning data sharing in the initiative? How well/how much are data being shared between people within the initiative? (e.g. compartmentalised (score 0-33), shared between few groups (34-66), fully shared between all actors in the initiative (score 67-100).	Data was shared between a few groups within the initiative, but was mostly compartmentalised	0.5
7	Methods sharing	How well are methods shared between people within the initiative? (e.g. compartmentalised (score 0-33), shared between few groups (34-66), fully shared between all in the initiative (score 67-100).	Methods were shared between groups within the initiative to some extent	0.6	Methods and results sharing
8	Results sharing	How are results shared between people within the initiative? (e.g. compartmentalised (score 0-33), shared between few groups (34-66), fully shared between all in the initiative (score 67-100).	Results were shared within the initiative through meetings and conferences	0.6
9	Institutional memory	How well does the initiative include the creation or use of potential institutional knowledge reservoirs for data, methods and/or results over time? For instance publications, detailed reports/manuals, database descriptions, standard operating procedures, introductions to inform new staff on essential procedures ect.	There was substantial potential for institutional memory due to the novel approach and the collaborative aspects of the OHI. This was not formalised for the most part and the legacy is unclear as no further similar projects were completed for many years after.	0.6	Institutional memory/resilience
10	Resilience to change	Are mechanisms/procedures in place to safe-guard access to data, information and results in case of system change, e.g. change of IT-system, data ownership, institutional organisations.	There was no detailed mechanism/procedure in place to safe-guard data	0
			Overall data and information sharing infrastructure score (median of scores)	0.55
	General information/awareness sharing	0.766667
	Data and information sharing	0.3
	Methods and results sharing	0.6
	Institutional memory/resilience	0.3

## Sheet: e.Learning
Evaluation of learning in One Health initiatives
Tool developed by Mijalche Santa, Simon Rüegg, Kevin Queenan and Liza Rosenbaum Nielsen in the COST Action NEOH consortium, last updated 1st December 2017
This tool can be used to evaluate the learning infrastructures in One Health initiatives. The background description is available in the manuscript "A systems approach to evaluate One Health" (see Info-sheet for reference) or in the NEOH Handbook, Chapter 3. There are 13 elements to consider (numbered in column A), which are grouped into levels (column B). For each element (column C) there is a s…
No.	Evaluation elements (types of learning)		Short element description/explanation	Evaluator notes about the reasoning behind the score for the element	Scoring on Likert scale	Weighted Score	Weights	Total for level	Sum	Always	Very often	Sometimes	Rarely	Never
1	Individual learning	Individual: Basic learning	Individuals receive information which may be understood and may potentially lead to learning, but it is not put into practice in or outside the initiative by the individuals	There was learning for individuals as some researchers operated in a novel and foreign environment but the focus was on research.	Very often	0.075	0.1	0.45	0.75	0	0.75	0	0	0
2		Individual: Adaptive Learning	Information is understood, learnt and applied to improve procedures, competencies, technologies and paradigms without challenging the individuals' underlying beliefs and assumptions	Challenges and successes emerging during the OHI shaped the future direction of the intervention.	Very often	0.225	0.3		0.75	0	0.75	0	0	0
3		Individual: Generative Learning	Information is understood and learnt by individuals and applied to improve procedures, competencies, technologies and paradigms as a result of modified underlying beliefs and norms of individuals	The researchers were operating in a novel environment with novel roles and relationships which contributed to generative learning and helped them to see beyond the situation. Many individuals gained experience outside of their immediate expertise	Rarely	0.15	0.6		0.25	0	0	0	0.25	0
4	Team learning	Team: Basic learning	Teams meet to exchange information for reporting purposes	There is a focus on information exchange for teams meeting but the conference provided an opportunity for learning	Very often	0.075	0.1	0.375	0.75	0	0.75	0	0	0
5		Team: Adaptive Learning	When teams meet different views are presented, defended and discussed to find the best view to support decision making	The OHI was lead and completed by teams working co-operatively to help inform decisions in an adaptive way through some of the project.	Sometimes	0.15	0.3		0.5	0	0	0.5	0	0
6		Team: Generative Learning	When teams meet complex issues are explored through dissection of views and assumptions of team members resulting in a move towards building new ideas, view or approach.	Daniele are ou able to answer this more clearly?	Rarely	0.15	0.6		0.25	0	0	0	0.25	0
7	Organisational learning	Organisational: Basic Learning	Existing/circulating information and knowledge is collected and stored	There was no systematic collection of knowledge but resources developed for and during the annual conference were collected, alongside information published in journals.	Sometimes	0.05	0.1	0.5	0.5	0	0	0.5	0	0
8		Organisational: Adaptive Learning	Collected information is shared and discussed and acted upon at various levels within the organisation(s)	The information detailed above was stored in conference proceedings etc. but much knowledge was informally gained and therefore was stored only as long as staff members remained with the organisation.	Sometimes	0.15	0.3		0.5	0	0	0.5	0	0
9		Organisational: Generative Learning	Collected information is shared and discussed and leads to change in fundamentals and objectives across all levels within the organisation(s)	The information was shared informally with colleagues but also formal sharing occurred through publications and proceedings	Sometimes	0.3	0.6		0.5	0	0	0.5	0	0
10	Direct environment	Direct environment: For Adaptive learning	The direct environment of the OH initiative (stakeholders involved) is/was supportive for adaptive learning, i.e.learning that focuses on correcting or improving existing procedures, processes, competences and technologies	The OHI focused on improving existing procedures and processes. There was good institutional adaptive learning during the intervention as many novel and innovative ways of working were implemented but it is unclear if this persisted beyond the completion of the animal health programme.	Very often	0.225	0.3	0.575	0.75	0	0.75	0	0	0
11		Direct environment: For Generative learning	The direct environment of the OH initiative (stakeholders involved) is/was supportive for generative learning, i.e. learning that focuses on questioning the existing norms and that encourages to see beyond the existing situation	The OHI challenged researchers to operate in a novel and foreign environment, but there was limited opportunity for formal institutional learning as a result as there was no continued working relationship with Zambia after the resolution of the animal health programme.	Sometimes	0.35	0.7		0.5	0	0	0.5	0	0
12	General environment	General Environment: For adaptive learning	The general environment (e.g. culture, economics, political situation) surrounding the OH initiative is/was supportive for adaptive learning, i.e.learning that focuses on correcting or improving existing procedures, processes, competences and technologies	The acceptance of this novel OHI proposal at the time demonstrates that the general environment was supportive of adaptive learning	Very often	0.225	0.3	0.575	0.75	0	0.75	0	0	0
13		General Environment: For Generative learning	The general environment (e.g. culture, economics, political situation) surrounding the OH initiative is/was supportive for generative learning, i.e. learning that focuses on questioning the existing norms and that encourages to see beyond the existing situation	There was limited evidence of transformative learning that persisted beyond the OHI. It is suggested that there was less formal transformative learning occurring as a result of the collaboration between teams during the OHI, but the durability of this was not available.	Sometimes	0.35	0.7		0.5	0	0	0.5	0	0
				Mean learning score (check that all 13 elements have been answered)		0.495			7.25		0	0	0	0
		Focus on adaptive and generative individual learning	0.45								0	0	0	0
		Focus on adaptive and generative team learning	0.375						Always
		Focus on adaptive and generative organisational learning	0.5						Very often
		Direct learning environment supportive of adaptive and generative learning	0.575						Sometimes
		General learning environment supportive of adaptive and generative learning	0.575						Rarely
									Never

## Sheet: f.Syst. Organisation
Evaluation of Systemic Organisation underpinning a One Health approach in the initiative
Tool developed by Sandra Buttigieg (sandra.buttigieg@um.edu.mt) and Simon Rüegg (srueegg@vetclinics.uzh.ch)and adjusted by Liza Rosenbaum Nielsen (liza@sund.ku.dk) and Anaïs Léger in the COST Action NEOH consortium, last updated 1st December 2017
This tool can be used to evaluate the systemic organisation in One Health initiatives. It is less structure than change oriented leadership and effective team work that facilitate the implementation of OH initiatives. Thus, this tool focusses on leadership skills and criteria for effective team work. Further background description is available in the manuscript "A systems approach to evaluate One…
No.	Evaluation elements/questions	Short element description/explanation	Reasoning behind the score for the element / qualitative assessment	Score	Scoring guidance
Assessing team structure (well-structured vs. pseudo team)
1	How is teamwork implemented in this initiative?	The question focuses on whether the initiative is based on teamwork. The question assumes that if the initiative shows teamwork across disciplines, this is a sign of high inter- and transdisciplinary quality. Describe any measures taken to encourage teamwork.	There was elements of good teamwork but areas where this could have been improved, such as greater teamwork between Italian and Zambian vets. Conference brought together those from government animal health services, joint field trips to Zambia with Italian staff	0.5	Score the teamwork across disciplines on a scale from 0 to 1, with 0 no teamwork, 1 well-functioning teamwork.	Team structures
2	If more teams than one are mentioned, how good are the inter-team relations?	The question probes for how well different teams work together for the overall aim of the solving the problem. The question assumes that if the initiative shows good inter-team relations, this is a sign of high inter- and transdisciplinary quality.	Multiple teams are outlined in figure in supplementary material	0.6	Please score the inter-team relations on a scale from 0 to 1 with 0 competition, 1 cooperation. If only one team in the initiative keep cell empty.
3	Do all teams have clear objectives?	The question determines whether the team/s are well structured or not?	There was little competition between teams but there could have been greater co-operation	0.5	Score on a scale from 0 to 1, with 0 no clear objectives, 1 clear objective. For several teams use the average
4	How closely do team members work together to achieve the teams' objectives?	The question determines whether the team/s are well structured or not?	Most teams were working on specific objectives	0.8	Score on a scale from 0 to 1, with 0 no teamwork, 1=close collaboration. For several teams use the average.
5	How clearly are the roles differentiated for team members within the team?	The question determines whether the team/s are well structured or not?	Some teams worked closely together e.g Italian vets but others worked more independently e.g. toxicologist	0.5	Score on a scale from 0 to 1, with 0 no clarity about roles, confusion; 1 clear roles. For several teams use the average
6	Are/were the teams recognized by the community/department/s/official organizations as clearly defined team(s)?	The question determines whether the team/s are well structured or not?	The Italian veterinary team performed a variety of roles, some outside of their specialist area, others worked clearly within a specified area.	0.5	Score on a scale from 0 to 1, with 0 no recognition, 1 recognition, appreciation and respect. For several teams use the average
7	How frequently do(es)/did the team(s) meet to discuss their effectiveness and how it could be improved?	The question determines whether the team/s are well structured or not?	The teams were well recognised by most stakeholders, especially across international divides.	0.8	Score the frequency on a scale from 0 to 1, with 0 never, 1 frequently
Assessing management, social and leadership skills
8	How well do the management structures match and support the initiative’s goal and combination of disciplines and fields of expertise?	Describe and evaluate the management structures involved in this initiative. It is assumed that an elaborated management structure is a sign of high inter- and transdisciplinary quality.	During field work some teams met frequently but this was inconsistent across the entire OHI	0.6	Score the aptitude of the management structure to support the goals and transdisciplinarity on a scale of 0 to 1, with 0 inappropriate structure, 1 well fit structure	Social and leadership structures + skills
9	How would you characterize the leadership in the initiative in regard to task-orientation, relationship-orientation and change-orientation?	What is the type of leadership demonstrated in the initiative? E.g. Small and collated (Single leader, central leader, informal connections, face-to-face processes, teambuilding, leader needs process skill, or Large and dispersed (Multiple leaders/champions, leaders in brokerage positions, coordination needed among leaders, leaders as translators and conflict handlers).	Leadership was mainly from one group and remote from study site, but brought together multiple disciplines during the OHI. There was a lack of involvement of social scientists or occupational health experts at field level, but the Italian Doctor of Public Health was crucial in the phase of planning risk assessment activities. The leadership held respect in local communities despite delivering edu…	0.8	Score the leadership on a scale from 0 to 1 with 0 for no leadership, 0.1 a focus on task-orientation,0.3 a focus on relationship-orientation, 0.5 a focus on change-orientation, 0.7 some of all, but unbalanced, 1 a well-balanced combination
10	Does the initiative demonstrate open mindedness?	Does the evaluator observe/hear signs of the leadership and actors being open to new suggestions and arguments, methods used in other disciplines and changes to the organisation that may improve the impact.	The initiative demonstrated an innovative and open approach to the problem, There were elements of self reflection during the OHI but this could have been extended to occur throughout, especially with regard collection of compliance data following the OHI	0.8	Score the open-mindedness on a scale from 0 to 1, with 0 self-centred atmosphere, 1 strong extroversion.
11	Does the initiative demonstrate changing hierarchies?	Hierarchicalstructures might prevail needed changes to provide solutions to OH-challenges. Does the initiative allow for changing such hierarchies.	There was some adaptive hierarchy with the involvement of new organisations in response to emerging information during the OHI.	0.6	Score the change of hierarchies on a scale from 0 to 1, with 0 static hierarchy, 1 hierarchy adapts to situation at hand.
12	Does the initiative demonstrate ability to bear and manage tensions?	The question assumes that if the initiative shows core values of inter- and transdisciplinary ethics, this is a sign of high inter- and transdisciplinary quality.	There was little evidence that the OHI could bear tensions, given the dominance of those from the animal health sector in leadership.	0.5	Score the ability on a scale from 0 to 1, with 0 no ability, 1 high ability
Actors and competences
13	How well do/did the disciplinary composition and the competence in the team(s) permit the working towards the essential aspects of their objectives?	The question focuses on identification of transdisciplinarity in the team/s.	The approach in the OHI matched the concerned dimensions well, but given the societal concern for human health, this sector could have played a greater role in the OHI. The diversity of discipline within the teams could have been improved, but many tasks were accomplished despite this.	0.5	Score on a scale from 0 to 1, with 0 inappropriate team composition in terms of competence, 1 perfect match of competences and team roles. For several teams use the average	Competence
14	Are the competences displayed by the various disciplines appropriate to the problem and its solution (relevant knowledge applied, roles in the initiative, possibilities for implementing results)?	The question checks for competences of the different disciplines and whether these competences are relevant to the problem?	The OHI could have benefitted from greater representation from human health and environmental health expertise, but did take a broad approach to the problem allowing these aspects to be captured despite this.	0.5	Score on a scale from 0 to 1, with 0 inappropriate team composition for the problem, 1 perfect match of team roles to solve problem efficiently and effectively. For several teams use the average
Problem formulation, focus, goals, and criteria of success
15	Is the One Health challenge adequately translated into scientific or developmental questions?	The question checks the scientific questions raised, as well as probes for contribution to new knowledge	The One Health question was somewhat translated into scientific questions. More could have been done to measure environmental harm, as in the case this is mostly assumed.	0.6	Score on a scale from 0 to 1, with 0 not well translated, 1 good translation	Focus and innovation
16	Is the current state of knowledge taken into consideration (including information about relevant societal issues and structures)?		Many aspects of current knowledge are utilised in this case, e.g. the assumed harm from improper exposure to organophosphate for those outside its intended use.	0.8	Score on a scale from 0 to 1, with 0 not considered, 1 completely integrated
17	Did the initiative provide relevant innovation in relation to the state of knowledge and the OH challenge?	Evaluate how the initiative tries/tried out or provided new solutions/approaches to a challenge that could not be solved using previously tried / conventional methods?	The One Health outcomes were achieved through suitable methods, successful interfaces of transdisciplinary collaboration and integration of practices. A major failing was the ability to evaluate these One Health Outcomes following the OHI.	0.8	Score the relevance on a scale from 0 to 1 with 0 not relevant, 1 highly relevant
			Overall score for systemic organisation (median of all scores):	0.6
	Evaluation of systemic organisation in the initiative
	Team structures	0.6
	Social and leadership structures + skills	0.66
	Competence	0.5
	Focus and innovation	0.733333

## Sheet: g.OH-Index Ratio
One Health Index and Ratio
Tool developed by Simon Rüegg (srueegg@vetclinics.uzh.ch) in the COST Action NEOH consortium, last updated 1st December 2017
To visualise the six previous assessments, we suggest a spider diagram, in which each assessment is represented by a spoke. The operational aspects (‘OH thinking’, ‘OH planning’ and ‘OH working’) on the top left of the diagonal are opposed to the infrastructure (‘learning’, ‘sharing’ and ‘systemic organisation’) on the bottom right. The plot illustrates the degree of integration by the proportion…
OH operations	Thinking (ScT)	0.63					Planning	0.6
	Planning (ScP)	0.6					Learning	0.495
	Working (ScW)	0.6					Sharing	0.55
Supporting infrastructure	Sharing (ScS)	0.55					Systemic Organisation	0.6
	Learning (ScL)	0.495					Working	0.6
	Systemic organisation (ScO)	0.6					Thinking	0.63
	One Health Index	0.335875
	One Health Ratio	1.19883
